# Supplementary material for: Combination of Meropenem and Zinc Oxide Nanoparticles; Antimicrobial Synergism, Exaggerated Antibiofilm Activity, and Efficient Therapeutic Strategy against Bacterial Keratitis
Source: Antibiotics (Basel). 2022 Oct 7;11(10):1374. doi: 10.3390/antibiotics11101374 (PMC9598448; doi:10.3390/antibiotics11101374)
Supplement: Supplementary file 1 [file antibiotics-11-01374-s001.zip]

Archive with 1 entries (1 files):
- antibiotics-1956497-supplementary.pdf
